# Supplementary material for: Determination of Sex from Footprint Dimensions in a Ghanaian Population
Source: PLoS One. 2015 Oct 7;10(10):e0139891. doi: 10.1371/journal.pone.0139891 (PMC4596846; doi:10.1371/journal.pone.0139891)
Supplement: S1 File — (ZIP) [file pone.0139891.s001.zip]

Archive with 1 entries (1 files):
- footprint dimensions.xlsx
