# Supplementary material for: Determination of Sex from Footprint Dimensions in a Ghanaian Population
Source: PLoS One. 2015 Oct 7;10(10):e0139891. doi: 10.1371/journal.pone.0139891 (PMC4596846; doi:10.1371/journal.pone.0139891)
Supplement: S1 File — (ZIP) [file pone.0139891.s001.zip › footprint dimensions.xlsx]

## Sheet: Sheet1
		Left footprints								Right footprints
AGE	SEX	T1	T2	T3	T4	T5	BAB	BAH	Index	RT1	RT2	RT3	RT4	RT5	BAB	BAH	Index
25	1	25.2	24.6	23.5	22.6	21.5	9.7	5.8	59.79	24.4	24.2	23.1	22.1	21.1	9.6	5.6	58.33
23	1	25.2	24.7	24.2	23.1	21.4	10	5	50	24.7	24.1	23.2	22	20.7	9.5	4.8	50.53
23	1	25	24.6	24	22.9	21.7	9.7	6.5	67.01	24.7	24.7	23.8	22.6	21.5	9.7	6.5	67.01
25	1	23.4	23.3	22.2	21.4	20	8.6	6.3	73.26	23.2	22.7	21.7	20.9	19.5	8.8	5.3	60.23
23	1	25.3	24.3	23.5	22.6	21.1	8.7	5.6	64.37	24.7	24.5	23.6	22.4	21	9.3	5.6	60.22
24	1	25.6	25.5	24.5	23.4	21.8	10.1	4.8	47.52	24.7	24.3	23.5	22.5	20.9	10.2	5.4	52.94
24	1	25	24.7	23.5	22.4	20.9	9	5.4	60	24.6	24.3	23.2	22.2	21.1	9	4.9	54.44
26	1	26	25.7	24.8	23.5	21.7	10.5	6.1	58.1	25.6	25.5	24.4	23.2	21.7	10.4	5.9	56.73
24	1	26.1	26	24.5	23.3	22	9.8	6.9	70.41	26.1	26	24.4	23.4	22	10.1	6.2	61.39
27	1	24.5	23.6	23.2	22	21.6	9.8	5.4	55.1	23.7	23.3	22.5	21.5	20.3	9.6	5.7	59.38
28	1	24.9	24.3	23.7	22.8	21.2	9.5	5.4	56.84	24.4	24.4	23.8	22.6	21	9.9	5.8	58.59
25	1	22.6	22.4	22.1	21	19.5	9.5	5.5	57.89	22.9	22.4	21.9	21	19.3	9.5	5.5	57.89
27	1	24.3	24.3	23.7	22.5	21.1	10.3	6	58.25	24.8	24.5	23.5	22.5	20.9	10.5	6.1	58.1
26	1	24.4	24	23	22	20.6	9.3	5.3	56.99	24.5	23.7	22.9	21.9	20.6	9.4	5.3	56.38
23	1	25.7	25.3	24.2	22.6	21	9.8	5.3	54.08	26.5	25.5	24.4	23.2	21.3	9.6	5.5	57.29
25	1	25.5	26	25.3	23.6	21.8	9.7	5.5	56.7	26	25.6	25	23.2	21.3	9.3	5.4	58.06
20	1	24.4	23.9	23.1	21.8	20.5	9.6	5.3	55.21	24.2	23.8	23.1	22.3	20.6	9.7	6.2	63.92
30	1	23.7	23.7	23	21.6	19.7	8.7	5.6	64.37	24	22.8	22.7	21.2	16.5	8.9	5.1	57.3
22	1	25.7	25.2	24.8	23.3	21.5	10.5	6.5	61.9	26	25.6	25	24.4	21.7	10.7	6.3	58.88
22	1	24	23.6	22.8	22.1	20.6	9.8	5.2	53.06	24	23.6	23.1	21.6	19.6	9.6	5.5	57.29
23	1	23.3	23.6	22	21	20	8.4	5.9	70.24	23.1	22.5	21.1	20.2	20	8.8	5.5	62.5
23	1	23.3	23.3	22.5	21.2	20	9.7	4.9	50.52	23	23.2	22.1	21	17.1	9.5	4.5	47.37
22	1	22.8	22.6	21.9	21.7	20.2	9.4	4.8	51.06	23.2	22.5	22.2	21.5	20.2	9.2	5.2	56.52
20	1	23.8	25.3	24.4	23.1	21.4	9.7	4.9	50.52	26	26.1	25	23.5	21.6	9.8	5.2	53.06
23	1	25.2	24.9	23.9	22.5	21.1	9.1	5.2	57.14	24.8	24.7	23.6	22.2	20.8	10.1	5.3	52.48
25	1	23.2	22.5	21.7	21	19.7	9.7	5.3	54.64	22.9	22.5	21.7	20.7	19.5	8.5	5.5	64.71
23	1	26.7	27	26.1	22.6	20.9	9.5	6.4	67.37	26.2	26.5	25.4	23.7	21.9	10	6.3	63
21	1	24.4	24.2	23.2	22	20.6	9.4	5.7	60.64	24.6	23.9	23.2	21.7	20.4	9.5	6	63.16
20	1	27	26	25.2	24.3	23.4	9.4	6.2	65.96	26.3	26.3	26	24.9	23.8	9.6	5.8	60.42
22	1	23.5	23.3	22.7	21.7	19.9	9.2	5.3	57.61	23.2	23.3	22.4	21.5	19.8	9.5	5.2	54.74
23	1	24.5	24.7	23.6	22.6	20.1	9.9	5.6	56.57	24.7	24.6	23.5	22.3	20.5	9.5	5.5	57.89
26	1	25.2	24	23.5	22.8	21.1	9.5	5	52.63	24.3	23.9	23.1	22.4	21	9.8	5	51.02
22	1	26.5	26.1	25.1	23	21.7	10.3	6.4	62.14	26.3	26.4	25.5	23.6	22.1	9.5	6.5	68.42
22	1	24.1	23.3	22.5	21.3	19.9	9.5	5.7	60	23.5	22.9	22.2	21	19	9.4	5.3	56.38
24	1	25.1	24.9	23.8	22.5	21.4	9.8	5.6	57.14	24.2	23.9	23.1	22	20.6	9.8	5.2	53.06
23	1	24.2	23.7	22.8	22.2	20.5	9.8	6.2	63.27	24.4	23.5	22.6	21.6	20	9.8	6.4	65.31
23	1	25.8	26.5	25.1	23.7	22	10.1	6.1	60.4	25.6	26.1	24.8	22.3	21.5	10	6.2	62
24	1	25.4	25.4	24.6	23.2	21.5	10.3	6	58.25	25	25.1	24.3	23	21.5	10.2	6.2	60.78
26	1	26.3	26.6	25.5	24.4	22.3	9.2	5.3	57.61	26.2	26.6	25.5	24.3	22.6	9.7	5.9	60.82
21	1	25.1	26	25.1	23.7	21.9	9.5	5.4	56.84	25.8	25.2	24.1	22.9	21.9	9.3	5.3	56.99
21	1	23.9	23.3	22.5	21.8	20.3	9	5	55.56	24.1	23.3	22.6	21.6	20.2	9	5	55.56
22	1	26	25.2	24	23.1	21.5	10.2	4.9	48.04	24.5	24.5	23.7	23	21	10.4	4.3	41.35
24	1	25.4	25.7	25	23.8	21.9	10	6.1	61	25	25.2	24.1	22.9	21	9.9	5.6	56.57
22	1	24.3	23.7	23.1	22	20.6	9.4	6.1	64.89	24.3	23.2	22.5	21.6	20.1	9.5	5.8	61.05
23	1	26.3	25.8	24.9	23.6	22.2	10.2	5.6	54.9	25.2	24.7	23.8	22.6	21.3	10.1	5.5	54.46
21	1	27.9	27.8	26	24.7	23	10.5	6.8	64.76	27.5	27	25.7	24.4	22.8	10.5	6.3	60
27	1	23.1	24.1	23.5	22.6	20.9	9.4	5.8	61.7	24	23.2	23.1	22	20.4	9.6	5.6	58.33
27	1	25.5	25	23.7	22.5	21.5	8.8	5.6	63.64	24.8	24	23	22.1	21.4	9.2	5.5	59.78
26	1	24	25.1	23.5	22.2	21.1	9.2	5.8	63.04	23.9	24.6	23.1	22	21.2	9.7	5.5	56.7
20	1	26	25.4	24	22.8	21.5	9.6	6.2	64.58	26.1	26.2	24.5	23.3	21.9	9.1	6.1	67.03
22	1	27.8	28.3	27.5	25.9	24	10.3	6	58.25	27.6	28	27.3	25.6	23.5	10.2	5.5	53.92
25	1	24.5	24.1	23.2	22.1	20.9	9.3	5.9	63.44	23.7	23.4	22.3	21.4	19.6	9	6	66.67
26	1	26.1	26.3	24.7	23.6	22.3	10.1	5.7	56.44	25.9	26	25	23.4	21.9	10.2	5.7	55.88
22	1	24	23.5	22.9	21.4	20.1	9.3	5.1	54.84	26	25	23.8	22.7	21.3	9.6	5.7	59.38
23	1	25.7	26.6	23.6	22.6	21.6	9.4	5	53.19	24.6	23.7	23.2	21.7	20.3	9	5.1	56.67
21	1	25.4	24.7	24.5	23.5	21.6	10	5.2	52	26	25.5	24.3	23	21.6	9.5	5.8	61.05
24	1	26.9	27	26.4	24.5	22.8	10.1	6.4	63.37	27.3	27.2	26.4	24.7	22.8	10.6	5.9	55.66
21	1	26.3	25	24	22.8	21.4	9.8	6.3	64.29	26.2	24.9	23.7	22.4	21	10.2	6.5	63.73
23	1	27	26.7	25.9	24.2	22	9.2	5.6	60.87	26.6	26.4	25.6	24	21.9	8.9	5.6	62.92
25	1	26.4	25.4	24.3	23.3	22.1	9.6	5.6	58.33	25.5	24.5	23.6	22.6	21.7	9.5	5.6	58.95
24	1	25.9	25.3	24.9	23.9	22.4	9.7	6.4	65.98	25.9	26.1	24.8	23.6	22.1	10.1	6.3	62.38
25	1	26.4	26.2	25	23.9	22.2	10.1	6.1	60.4	26.4	26.2	25.2	23.9	22.5	10.3	5.7	55.34
25	1	25.7	25.1	24.7	23.5	22.1	10.5	6.2	59.05	25.1	25	24.5	22.9	22.1	9.7	5.4	55.67
29	1	23.4	22.9	21.5	20.3	18.2	10.2	5.9	57.84	23.7	23	22	20.7	19	9.4	5.8	61.7
21	1	25.8	26	25.1	23.7	21.7	10.2	6.2	60.78	24.9	24.8	23.8	22.6	20.8	9.4	5.7	60.64
22	1	23.7	22.9	22.9	21.3	21	9.7	4.7	48.45	23.2	22.4	21.9	21	19.4	8.1	5.1	62.96
21	2	23.1	23.3	21.9	20.7	18.8	8	4.9	61.25	23.3	23.1	21.7	20.7	19.1	8.2	5	60.98
26	2	23.9	24.2	23.3	21.8	20.7	8.7	5.8	66.67	24.2	24.1	23.3	21.5	20.9	9.2	5.3	57.61
20	2	24.2	24.2	23.1	22.3	20.3	9	5.6	62.22	24.4	24	23	22	20	9.5	5.5	57.89
21	2	22.8	21.8	21.2	20.1	18.6	8.5	5.8	68.24	22.8	21.9	21.2	20.4	18.9	8.8	6	68.18
25	2	22.3	22.9	21.7	20.7	19.2	9.6	5.4	56.25	22.2	22.7	21.5	20.5	19	9.3	5.3	56.99
24	2	23.1	22.7	21.5	20.3	18.8	8.8	4.7	53.41	23.2	23	21.9	20.7	19.5	8.6	4.8	55.81
20	2	24.3	23.8	22.8	21.6	20	8.1	4.9	60.49	24	24.2	23.4	22.1	20.4	8.3	4.9	59.04
22	2	21.5	20.6	20	19.2	18.2	7.6	5	65.79	21.6	21	20.3	19.5	18.4	7.9	5.4	68.35
21	2	23.8	23.1	22.4	21.3	20.1	8.8	4.9	55.68	24.2	23.7	22.4	21.4	20.3	9.1	5.3	58.24
29	2	26.1	25.9	24.8	23.6	21.3	9.9	5.9	59.6	26.3	26	25.1	23.9	21.3	9.8	6.1	62.24
25	2	23	22.4	21.4	20.6	18.9	9	5	55.56	22.4	22.3	21.6	20.8	19.2	8.9	4.9	55.06
21	2	24.4	23.6	22.5	21.2	19.8	9.4	4.7	50	24.9	24.1	23.1	21.9	20.3	9.9	4.8	48.48
23	2	21.5	21.6	20.6	19.6	18.5	7.2	4.7	65.28	21.1	20.8	20.2	19.1	17.9	8.2	4.9	59.76
22	2	23	21.6	21.2	19.7	19.5	8	5.6	70	22.1	21.4	21	20.1	19.3	8.9	5.3	59.55
19	2	24.1	23.5	22.2	21.4	19.8	9	5	55.56	24.1	23.6	22.3	21.3	19.6	9.3	5.1	54.84
24	2	23.6	23.3	22.6	21.2	19.5	8.7	6.1	70.11	23.9	23.8	23.1	22.1	20.4	9.2	4.8	52.17
23	2	24	23.5	22.5	21.8	19.8	10	6.4	64	24.3	23.8	23	21.9	20.8	9.3	5.9	63.44
21	2	24.4	23.9	23.5	23.2	21.6	9.4	5.7	60.64	24.6	23.5	23.3	22.5	21.2	8.8	5.3	60.23
25	2	24.5	24	22.7	21.9	20.4	10.2	5.5	53.92	24.5	23.8	23	21.8	20.2	9.5	5.8	61.05
24	2	23.5	22.8	22	21.1	19.9	8.5	4.8	56.47	23.3	22.8	21.7	20.6	19.2	8.6	4.4	51.16
23	2	21.2	20.9	20.2	19.1	17.9	8	5	62.5	20.7	20.6	20	18.8	17.5	8.4	4.8	57.14
27	2	23.6	23.5	22.3	21.2	19.7	8.7	5.5	63.22	22.1	22.5	21.5	20.5	18.5	8.5	5.2	61.18
23	2	23.5	22.5	22	21.1	20.1	8.8	5.3	60.23	22.9	22.5	21.8	21	20.3	9.3	4.7	50.54
30	2	23	23.1	22	21	19.3	10	5	50	22.3	22.7	22	21	19.7	9.1	5.5	60.44
25	2	22.2	21.6	20.8	19.5	18.5	8.8	4.9	55.68	22.4	21.6	20.7	19.7	18.9	8.2	5	60.98
22	2	23.9	24.4	23.8	22.6	20.2	10	5.2	52	24.2	24.3	23.8	22.4	20.4	10	4.9	49
24	2	22.4	22.2	21.5	20	18.1	7.9	4.1	51.9	22	21.7	21.2	19.9	18.1	7.9	4.2	53.16
24	2	22.7	21.6	20.9	20.2	18.9	9	5.1	56.67	22	21.9	21.6	20.7	19.3	9.1	6	65.93
35	2	22.3	22.7	21.7	20.5	18.6	8.4	4.9	58.33	23	23.1	22.2	21.2	19.6	9.4	5.2	55.32
23	2	24.1	24	23.3	22.3	20.7	9.9	5	50.51	23.8	23.7	23	21.9	21	9.7	5.8	59.79
24	2	23.7	23.2	22.6	21.4	20.6	9.3	5.1	54.84	24.1	23.1	22.5	21.6	20.6	9	5	55.56
30	2	21.9	21.1	20.1	19.2	18.2	8.9	4.8	53.93	22	21.1	20.2	19.3	18.1	8.5	5.2	61.18
19	2	23.1	23.5	22.6	21.2	19.4	8.6	5.3	61.63	23.3	23.7	22.5	20.8	18.9	8.6	5.4	62.79
22	2	26	25	23.5	22	20.5	9.1	5.6	61.54	25.7	24.8	23.3	21.7	20.4	9	5.2	57.78
22	2	23.8	23.3	21.9	21	20.3	9.4	5.5	58.51	23.6	23.4	22.2	21.2	20.2	9.5	5.4	56.84
21	2	23.4	23.9	23.3	22.2		8.7	5.3	60.92	24.2	24.1	23.8	22.3	20.6	8.8	5.6	63.64
23	2	23.5	24.5	23.7	22.3		9.5	5	52.63	22.8	23.7	23.5	21.1	20.2	9.4	5	53.19
25	2	24.8	23.9	23.4	22.2		9.6	5	52.08	25.2	24.2	23.4	22.5		9	5.4	60
22	2	22.9	22.3	21.3	20.4		8.9	4.6	51.69	22.5	22	21.1	20.5	18.9	8.5	4.2	49.41
23	2	23.4	22.8	21.1	20.4	19.1	8.3	5	60.24	23	23.2	21.6	20.5	19.4	8.3	4.7	56.63
22	2	25.3	24.9	23.8	22.2	20.6	9.4	4.9	52.13	26.1	25.1	24	22.8	20.9	9.2	5.1	55.43
23	2	23.95	23.45	22.65	21.35	20.05	9.15	4.85	53.01	23.75	23.35	22.65	21.85	20.15	9.25	5.75	62.16
20	2	24.05	23.55	22.75	21.45	20.15	9.25	4.95	53.51	23.85	23.45	22.75	21.95	20.25	9.35	5.85	62.57
27	2	23.2	23.2	22.5	21.1	19.2	8.2	5.1	62.2	23.5	22.3	22.2	20.7	16	8.4	4.6	54.76
23	2	25.26	24.76	24.36	22.86	21.06	10.06	6.06	60.24	25.56	25.16	24.56	23.96	21.26	10.26	5.86	57.12
21	2	23.4	23	22.2	21.5	20	9.2	4.6	50	23.4	23	22.5	21	19	9	4.9	54.44
23	2	22.8	23.1	21.5	20.5	19.5	7.9	5.4	68.35	22.6	22	20.6	19.7	19.5	8.3	5	60.24
23	2	22.79	22.79	21.99	20.69	19.49	9.19	4.39	47.77	22.49	22.69	21.59	20.49	16.59	8.99	3.99	44.38
22	2	22.3	22.1	21.4	21.2	19.7	8.9	4.3	48.31	22.7	22	21.7	21	19.7	8.7	4.7	54.02
20	2	23.19	24.69	23.79	22.49	20.79	9.09	4.29	47.19	25.39	25.49	24.39	22.89	20.99	9.19	4.59	49.95
23	2	24.68	24.38	23.38	21.98	20.58	8.58	4.68	54.55	24.28	24.18	23.08	21.68	20.28	9.58	4.78	49.9
21	2	24.9	24.5	23.4	21.8	20.2	9	4.5	50	25.7	24.7	23.6	22.4	20.5	8.8	4.7	53.41
27	2	23.7	23.2	22.4	21.1	19.8	8.9	4.6	51.69	23.5	23.1	22.4	21.6	19.9	9	5.5	61.11
27	2	23.6	23.1	22.3	21	19.7	8.8	4.5	51.14	23.4	23	22.3	21.5	19.8	8.9	5.4	60.67
26	2	22.8	22.8	22.1	20.7	18.8	7.8	4.7	60.26	23.1	21.9	21.8	20.3	15.6	8	4.2	52.5
20	2	25	24.5	24.1	22.6	20.8	9.8	5.8	59.18	25.3	24.9	24.3	23.7	21	10	5.6	56
22	2	23.2	22.8	22	21.3	19.8	9	4.4	48.89	23.2	22.8	22.3	20.8	18.8	8.8	4.7	53.41
24	2	22.6	22.9	21.3	20.3	19.3	7.7	5.2	67.53	22.4	21.8	20.4	19.5	19.3	8.1	4.8	59.26
24	2	22.4	22.4	21.6	20.3	19.1	8.8	4	45.45	22.1	22.3	21.2	20.1	16.2	8.6	3.6	41.86
22	2	22	21.8	21.1	20.9	19.4	8.6	4	46.51	22.4	21.7	21.4	20.7	19.4	8.4	4.4	52.38
